# Supplementary material for: Establishing a Rapid Enrichment Medium for Bacillus cereus to Shorten Detection Time
Source: Foods. 2026 Jan 29;15(3):466. doi: 10.3390/foods15030466 (PMC12897033; doi:10.3390/foods15030466)
Supplement: Supplementary file 1 [file foods-15-00466-s001.zip]

Archive with 1 entries (1 files):
- foods-4099680-supplementary.pdf
